# Supplementary material for: Imaging Plate Autoradiography for Ingested Anthropogenic Cesium-137 in Butterfly Bodies: Implications for the Biological Impacts of the Fukushima Nuclear Accident
Source: Life (Basel). 2023 May 18;13(5):1211. doi: 10.3390/life13051211 (PMC10222702; doi:10.3390/life13051211)
Supplement: Supplementary file 1 [file life-13-01211-s001.zip]

Archive with 1 entries (1 files):
- life-2344660-supplementary.pdf
